# Supplementary material for: Sex-biased parasitism in vector-borne disease: Vector preference?
Source: PLoS One. 2019 May 2;14(5):e0216360. doi: 10.1371/journal.pone.0216360 (PMC6497283; doi:10.1371/journal.pone.0216360)
Supplement: S1 Table — Results of likelihood ratio test performed on generalized linear mixed model fitted using Plasmodium infection status as a response variable (binomial error distribution; infected: 1, uninfected:0), sex, age, scaled mass index (MI) and site as explanatory variables and year of sampling as fixed factor. The dataset is the one presented in [51]. (XLSX) [file pone.0216360.s002.xlsx]

## Sheet: S1 Table
		Plasmodium infection
	Mean annual prevalence	variables	Df	AIC	LRT	Pr(Chi)
n = 1050	in each sex (SD)	<none>		1029
	females: 67.6% (15.7)	sex	1	1034.8	7.804	0.005214
		age	2	1029	2.023	0.154892
	males: 78.9% (16.1)	MI	1	1027.3	0.317	0.573345
		Site	1	1240.4	215.363	2.2e-16
