# Supplementary material for: Sex-biased parasitism in vector-borne disease: Vector preference?
Source: PLoS One. 2019 May 2;14(5):e0216360. doi: 10.1371/journal.pone.0216360 (PMC6497283; doi:10.1371/journal.pone.0216360)
Supplement: S2 Table — Each line of the table corresponds to a trial in which a male and a female nestlings coming from the same nest were exposed to mosquito bites during 1 hour. (XLSX) [file pone.0216360.s003.xlsx]

## Sheet: S2 Table
Num	Date	Number of fed mosquitoes	Total number of mosquitoes	Chicks Age	Bird's origin	Male's ring number	Female's ring number	Male's weight	Female's weight	Number of mosquitoes fed on the male bird	Number of mosquitoes fed on the female bird	Female's body temperature	Male's body temperature	chargedDays	Room temperature	Room humidity
1	2017-04-25	31	33	14	Dorigny	N579956	N579955	14.7	14.7	12	19	NA	NA	1	NA	NA
2	2017-04-28	7	20	14	Dorigny	N579997	N579999	12.7	14.2	3	4	38.7	38.9	3	23	68
3	2017-05-03	13	17	14	Dorigny	N593086	N593089	12.6	12.5	6	7	37	37.2	8	23.5	70
4	2017-05-09	19	21	14	Dorigny	N593193	N593194	11.4	10.9	7	12	38.4	38.4	3	24	73
5	2017-05-11	17	22	14	Dorigny	N593260	N593262	12.5	12.3	9	8	39.1	38.5	8	23.5	73.5
6	2017-05-11	23	23	13	Dorigny	N593256	N593257	14	10.2	7	15	37.3	38.3	8	23.5	73.5
7	2017-05-12	9	20	18	Dorigny	N593152	N593155	12.9	12	6	3	42	41.9	1	23.5	72.5
8	2017-05-16	27	30	15	Monod	N593422	N593424	15.2	15.3	11	16	39.4	40.5	4	25	66
9	2017-05-17	27	32	14	Monod	N593429	N593434	15.5	15.1	12	15	39.6	41.3	5	25	65
10	2017-05-18	31	32	16	LaPraz	N593374	N593376	9.9	8.9	11	20	36.9	37.9	6	25	65
11	2017-05-18	29	30	16	LaPraz	N593372	N593370	16.2	16.1	20	9	38.7	39	6	25	65
12	2017-05-19	24	28	16	LaPraz	N593393	N593396	14.5	14.2	16	8	40.6	39.5	7	25	65
13	2017-05-19	19	30	16	LaPraz	N593386	N593388	13.1	12.9	7	12	37.9	37.9	7	25	65
14	2017-05-20	22	33	16	Monod	N593379	N593381	17.6	17.8	7	15	39.4	40.2	8	25.5	67
15	2017-05-21	29	29	16	Monod	N593455	N593457	15.7	15.8	16	13	40.8	40.2	9	26.5	66.5
16	2017-05-21	24	30	16	Monod	N593448	N593445	15.5	14.4	9	15	41.1	41.4	9	26.5	66.5
17	2017-06-11	21	21	14	Dorigny	N593469	N593467	17.4	17.5	14	7	40.4	40.4	1	25.5	63.5
18	2017-06-17	16	20	14	Dorigny	N593475	N593500	13.3	13.6	10	6	38.2	37.5	6	25	65
