# Supplementary material for: Sex-biased parasitism in vector-borne disease: Vector preference?
Source: PLoS One. 2019 May 2;14(5):e0216360. doi: 10.1371/journal.pone.0216360 (PMC6497283; doi:10.1371/journal.pone.0216360)
Supplement: S3 Table — Dorigny, Monod and La Praz are the three sites. (XLSX) [file pone.0216360.s004.xlsx]

## Sheet: S3Table
Dorigny	# mosquitoes biting the male	# mosquitoes biting the female	proportion of mosquitoes biting the male	G	df	p-value
1	12	19	0.387097	1.59436	1	0.206704
2	3	4	0.428571	0.143347	1	0.704976
3	6	7	0.461538	0.0769991	1	0.781406
4	7	12	0.368421	1.33141	1	0.248554
5	9	8	0.529412	0.0588575	1	0.808311
6	7	15	0.318182	2.97686	1	0.0844632
7	6	3	0.666667	1.01939	1	0.312663
8	14	7	0.666667	2.37859	1	0.123009
9	10	6	0.625	1.01069	1	0.314739
			total G	10.5905	9	0.304825
			pooled G	0.31624	1	0.5739
			heterogeneity G	10.274	8	0.2463
Monod	# mosquitoes biting the male	# mosquitoes biting the female	proportion of mosquitoes biting the male	G	df	p-value
1	11	16	0.407407	0.931292	1	0.334527
2	12	15	0.444444	0.334023	1	0.5633
3	7	15	0.318182	2.97686	1	0.0844632
4	16	13	0.551724	0.310901	1	0.577128
5	9	15	0.375	1.51603	1	0.218221
			total G	6.0691	5	0.299553
			pooled G	2.8087	1	0.09376
			heterogeneity G	3.2604	4	0.5152
La Praz	# mosquitoes biting the male	# mosquitoes biting the female	proportion of mosquitoes biting the male	G	df	p-value
1	11	20	0.354839	2.6509	1	0.103491
2	20	9	0.689655	4.27871	1	0.0385926
3	16	8	0.666667	2.71839	1	0.0991984
4	7	12	0.368421	1.33141	1	0.248554
			total G	10.9794	4	0.0267963
			pooled G	0.24281	1	0.6222
			heterogeneity G	10.737	3	0.01324
pooling the trials per site	# mosquitoes biting the male	# mosquitoes biting the female	proportion of mosquitoes biting the male	G	df	p-value
Dorigny	74	81	0.477419	0.31624	1	0.5739
Monod	55	74	0.426357	2.8087	1	0.09376
La Praz	54	49	0.524272	0.24281	1	0.6222
			total G	3.36771	3	0.33833
			pooled G	1.1401	1	0.2856
			heterogeneity G	2.2276	2	0.3283
